# Supplementary material for: Development of molecular assays for the rapid and cost-effective determination of fluoroquinolone, macrolide and lincosamide susceptibility of Mycoplasma synoviae isolates
Source: PLoS One. 2020 Oct 30;15(10):e0241647. doi: 10.1371/journal.pone.0241647 (PMC7598480; doi:10.1371/journal.pone.0241647)
Supplement: S1 Table — A and B: Background information of the 92 M. synoviae strains provided by previous studies [9; 12] and results of fluoroquinolone (A), macrolide and lincomycin (B) susceptibility determination by broth microdilution and the developed melt-MAMA tests. C and D: Background information of the 20 clinical specimens and 20 clinical sample-derived M. synoviae isolates examined in this study and results of fluoroquinolone (C), macrolide and lincomycin (D) susceptibility determination by broth microdilution and the developed melt-MAMA tests. MIC values were considered to be elevated above 1.25 μg/ml for enrofloxacin and difloxacin; 8 μg/ml for tilmicosin; 1 μg/ml for tylosin; 0.5 μg/ml for tylvalosin; and 2 μg/ml for lincomycin. Color codes indicating: elevated MIC (dark grey); low MIC (light grey); genotype assignment is congruent with the MIC data (green); genotype assignment is incongruent with the MIC data, i.e. false result (yellow); congruency cannot be evaluated due to that the sample was below detection limit in some of the assays (blue); excluded from the evaluation due to missing MIC data (no color). PCR: polymerase chain reaction; CT: cycle threshold; MAMA: mismatch amplification mutation assay; MIC: minimal inhibitory concentration; Gt: genotype according to whole genome sequence; Tm: melting temperature; n.t.: not tested; n.a.: not available; L: genotype characterized by low MIC values; H: genotype characterized by high MIC values; Het: heterozygous genotype; NS: non-specific melting temperature; -: undetected; *: expected to be undetectable by the assay (XLSX) [file pone.0241647.s001.xlsx]

## Sheet: S1 Table A
Original ID	ID used in this study and in our previous report (Bekő et al., 2020)	Year	Origin	Host	Sample type	Results of fluoroquinolone susceptibility determination by broth microdilution and melt-MAMA tests
						enrofloxacin MIC (µg/ml)	difloxacin MIC (µg/ml)	MAMA-MS-gyrA		MAMA-MS-gyrB		MAMA-MS-parC-1		MAMA-MS-parC-2		MAMA-MS-parE
								Gt	Tm (°C)	Gt	Tm (°C)	Gt	Tm (°C)	Gt	Tm (°C)	Gt	Tm (°C)
NCTC 10124	NCTC 10124	n.a.	USA	chicken	type strain	0.312	0.625-1.25	L	74.59	L	73.25	L	76.97	L	77.41	L	78.75
MS-H	MS-H	n.a.	Australia	chicken	vaccine strain	0.156	0.312	L	73.99	L	73.25	L	76.38	L	76.67	L	78.61
MS1	MS1	n.a.	n.a.	chicken	vaccine strain	0.625	1.25	L	74.59	L	73.25	L	77.12	L	77.27	L	78.46
MYCAV79	MYCS-1	2014	Hungary	turkey	M. synoviae isolate	0.312	1.25	L	74.44	L	73.10	L	76.82	L	77.12	L	78.61
MYCAV102	MYCS-2	2014	Hungary	turkey	M. synoviae isolate	1.25	1.25	L	74.44	L	73.10	L	-	L	-	L	-
MYCAV119	MYCS-3	2014	Hungary	turkey	M. synoviae isolate	0.312	1.25	L	74.44	L	73.10	L	76.98	L	77.27	L	78.46
MYCAV130	MYCS-4	2014	Hungary	turkey	M. synoviae isolate	10	5	L	74.59	L	73.10	L	75.78	L	76.53	L	78.61
MYCAV167	MYCS-5	2015	Hungary	chicken	M. synoviae isolate	0.625	0.625	L	74.44	L	73.10	L	75.48	L	75.78	L	78.46
MYCAV168	MYCS-6	2015	Czech Republic	chicken	M. synoviae isolate	>10	5	L	74.44	L	72.36	H	80.84	L	76.67	L	78.61
MYCAV170	MYCS-7	2015	Hungary	chicken	M. synoviae isolate	2.5	2.5	L	74.59	L	73.25	L	77.12	L	77.41	H	82.03
MYCAV173	MYCS-8	2015	Russia	chicken	M. synoviae isolate	10	2.5	H	78.61	H	78.01	H	80.99	L	76.82	H	81.88
MYCAV174	MYCS-9	2015	Russia	chicken	M. synoviae isolate	>10	10	H	78.31	H	78.02	H	80.84	L	76.67	H	81.88
MYCAV183	MYCS-10	2015	Hungary	chicken	M. synoviae isolate	1.25	1.25	L	74.44	L	73.10	L	75.63	L	75.93	L	78.61
MYCAV185	MYCS-11	2015	Hungary	chicken	M. synoviae isolate	>10	5	L	74.59	L	73.25	H	80.84	L	76.67	L	78.75
MYCAV186	MYCS-12	2015	Hungary	chicken	M. synoviae isolate	>10	2.5	H	78.61	H	78.01	H	80.84	L	76.67	H	81.88
MYCAV188	MYCS-13	2015	Hungary	chicken	M. synoviae isolate	>10	10	H	78.61	L	72.51	H	80.69	L	76.68	L	78.61
MYCAV189	MYCS-14	2015	Ukraine	chicken	M. synoviae isolate	10	5	H	78.46	H	77.86	H	80.69	L	76.67	H	81.73
MYCAV190	MYCS-15	2015	Ukraine	chicken	M. synoviae isolate	>10	10	H	78.31	H	78.02	H	80.85	L	76.67	H	81.89
MYCAV193	MYCS-16	1983	USA	turkey	M. synoviae isolate	1.25	0.625	L	74.44	L	73.10	L	76.23	L	76.52	H	81.89
MYCAV194	MYCS-17	2002	Slovenia	chicken	M. synoviae isolate	n.t.	n.t.	L	74.14	L	73.10	L*	-	H	82.33	L	78.61
MYCAV195	MYCS-18	1982	USA	chicken	M. synoviae isolate	1.25	1.25	L	74.44	L	73.10	L	76.08	L	76.52	L	78.61
MYCAV196	MYCS-19	1990	USA	chicken	M. synoviae isolate	0.625	1.25	L	74.59	L	73.25	L	76.37	L	76.67	L	78.31
MYCAV197	MYCS-20	2002	Slovenia	chicken	M. synoviae isolate	0.625	10	L	74.29	L	73.25	L*	-	H	82.47	L	78.61
MYCAV198	MYCS-21	2008	Slovenia	chicken	M. synoviae isolate	0.625	5	L	74.14	L	73.10	L*	-	H	82.33	L	78.61
MYCAV217	MYCS-22	2015	Hungary	turkey	M. synoviae isolate	2.5	10	L	74.44	H	77.87	H	80.99	L	76.67	L	78.61
MYCAV236	MYCS-23	2015	Hungary	chicken	M. synoviae isolate	0.312	1.25	L	74.14	L	73.25	L	76.38	L	76.67	L	78.75
MYCAV249	MYCS-24	2016	Czech Republic	chicken	M. synoviae isolate	5	10	L	74.44	H	78.16	H	80.99	L	76.82	L	78.61
MYCAV256	MYCS-25	2016	Czech Republic	chicken	M. synoviae isolate	10	5	L	74.44	H	77.86	H	80.84	L	76.67	L	78.61
MYCAV257	MYCS-26	2016	Hungary	chicken	M. synoviae isolate	>10	10	H	78.46	H	77.86	H	80.69	L	76.67	H	81.73
MYCAV259	MYCS-27	2016	Serbia	chicken	M. synoviae isolate	>10	5	H	78.31	H	78.02	H	81.00	L	76.67	H	81.89
MYCAV261	MYCS-28	2016	Hungary	turkey	M. synoviae isolate	1.25	1.25	L	74.44	L	73.10	L	75.64	L	75.93	L	78.61
MYCAV262	MYCS-29	2016	Hungary	turkey	M. synoviae isolate	0.625	1.25	L	74.44	L	73.10	L	75.63	L	75.93	L	78.46
MYCAV263	MYCS-30	2016	Hungary	turkey	M. synoviae isolate	1.25	1.25	L	74.44	L	73.10	L	75.63	L	75.93	L	78.46
MYCAV268	MYCS-31	2016	Hungary	turkey	M. synoviae isolate	1.25	2.5	L	74.59	L	73.25	L	75.78	L	76.07	L	78.76
MYCAV272	MYCS-32	2016	Ukraine	chicken	M. synoviae isolate	0.625	1.25	L	74.14	L	73.25	L	76.22	L	76.52	L	78.76
MYCAV274	MYCS-33	2016	Hungary	chicken	M. synoviae isolate	2.5	2.5	L	74.44	L	73.25	L	75.63	L	75.93	L	78.61
MYCAV277	MYCS-34	2016	Hungary	turkey	M. synoviae isolate	1.25	1.25	L	74.44	L	73.10	L	75.63	L	75.93	L	78.61
MYCAV278	MYCS-35	2016	Hungary	turkey	M. synoviae isolate	1.25	1.25	L	74.14	L	73.25	L	76.38	L	76.67	L	78.75
MYCAV281	MYCS-36	2016	Hungary	turkey	M. synoviae isolate	0.312	0.625	L	74.44	L	73.25	L	75.63	L	76.08	L	78.61
MYCAV282	MYCS-37	2016	Hungary	chicken	M. synoviae isolate	10	5	H	78.61	H	78.17	H	81.00	L	76.82	H	81.89
MYCAV284	MYCS-38	2016	Austria	turkey	M. synoviae isolate	1.25	2.5	L	74.44	L	73.10	L	75.48	L	75.78	L	78.61
MYCAV285	MYCS-39	2016	Austria	turkey	M. synoviae isolate	1.25	2.5	L	74.59	L	73.25	L	75.78	L	76.07	L	78.61
MYCAV288	MYCS-40	2016	Austria	turkey	M. synoviae isolate	1.25	2.5	L	74.44	L	73.25	L	75.78	L	76.08	L	78.61
MYCAV291	MYCS-41	2016	Hungary	turkey	M. synoviae isolate	0.625	2.5	L	74.59	L	73.25	L	75.78	L	75.93	L	78.61
MYCAV300	MYCS-42	2016	Hungary	chicken	M. synoviae isolate	>10	10	H	78.46	L	72.66	H	81.14	L	76.82	L	78.61
MYCAV303	MYCS-43	2016	Russia	chicken	M. synoviae isolate	10	5	H	78.61	H	78.31	H	81.29	L	76.97	H	82.18
MYCAV306	MYCS-44	2016	Hungary	turkey	M. synoviae isolate	1.25	2.5	L	74.59	L	73.25	L	75.93	L	76.22	L	78.76
IZSVE/2012/6077/D12/1-f	MYCS-45	2012	Tunisy	chicken	M. synoviae isolate	10	5	H	78.61	H	78.16	H	81.14	L	76.97	L	78.76
IZSVE/2012/5715/D12/4-f	MYCS-46	2012	Italy	chicken	M. synoviae isolate	10	10	H	78.61	H	78.16	H	81.14	L	76.97	H	82.03
IZSVE/2012/6083/D12/2-d	MYCS-47	2012	Tunisy	chicken	M. synoviae isolate	5	5	H	78.61	H	78.16	H	80.99	L	76.82	H	82.03
IZSVE/2013/378/D13/1-f-H	MYCS-48	2013	Taiwan	chicken	M. synoviae isolate	5	2.5	L	74.00	L	73.25	H	80.55	L	76.22	H	82.03
IZSVE/2013/244/D13/1-f-E	MYCS-49	2013	Lebanon	chicken	M. synoviae isolate	2.5	1.25	L	74.59	L	73.25	L	76.97	L	77.26	L	78.75
IZSVE/2013/560/D13/1-f-E	MYCS-50	2013	Jordan	chicken	M. synoviae isolate	>10	n.t.	L	74.59	L	73.40	H	80.55	L	76.22	L	78.90
IZSVE/2013/2094/D13/10-f	MYCS-51	2013	Italy	chicken	M. synoviae isolate	5	5	H	78.46	H	78.01	H	80.99	L	76.82	H	82.03
IZSVE/2013/564/D13/3-d-E	MYCS-52	2013	Jordan	chicken	M. synoviae isolate	5	2.5	L	74.59	L	73.25	H	80.54	L	76.22	L	78.75
IZSVE/2013/3757/D13/2-f	MYCS-53	2013	Italy	chicken	M. synoviae isolate	10	10	H	78.46	L	72.51	H	81.00	L	76.82	H	81.89
IZSVE/2013/3291/D13/2-f	MYCS-54	2013	Lebanon	chicken	M. synoviae isolate	1.25	1.25	L	74.44	L	73.10	L	76.83	L	77.27	L	78.61
IZSVE/2013/4109/D13/1-f	MYCS-55	2013	Italy	turkey	M. synoviae isolate	10	10	H	78.46	H	77.86	H	80.84	L	76.67	H	81.73
IZSVE/2013/4663/D13/2-f	MYCS-56	2013	Italy	turkey	M. synoviae isolate	10	5	L	74.44	L	73.10	H	80.99	L	76.67	L	78.61
IZSVE/2013/4498/D13/2-f	MYCS-57	2013	Italy	turkey	M. synoviae isolate	5	2.5	L	74.59	L	73.25	H	81.14	L	76.82	L	78.76
IZSVE/2013/5914/D13/1-d	MYCS-58	2013	Italy	chicken	M. synoviae isolate	5	2.5	L	74.59	L	73.25	H	80.99	L	76.82	L	78.76
IZSVE/2013/5914/D13/5-d	MYCS-59	2013	Italy	chicken	M. synoviae isolate	5	2.5	L	74.59	L	73.25	H	80.99	L	76.67	L	78.61
IZSVE/2014/589/D14/1-f-E	MYCS-60	2014	Italy	chicken	M. synoviae isolate	2.5-5	n.t.	H	78.46	H	78.02	L	76.38	L	76.67	L	78.61
IZSVE/2012/806/D12/14-f	MYCS-61	2012	Italy	chicken	M. synoviae isolate	>10	10	H	78.61	H	78.01	H	80.84	L	76.67	H	81.88
IZSVE/2015/740/D1517-d-F	MYCS-62	2015	Italy	chicken	M. synoviae isolate	10	5	H	78.61	H	78.01	H	80.99	L	76.82	H	81.88
IZSVE/2015/2519/D15/1-f	MYCS-63	2015	Italy	turkey	M. synoviae isolate	5	2.5	H	78.61	H	77.86	H	80.84	L	76.67	H	81.73
IZSVE/2015/2376/D15/1-f	MYCS-64	2015	Italy	chicken	M. synoviae isolate	0.625-1.25	n.t.	H	78.46	L	72.51	L	76.97	L	77.27	L	78.61
IZSVE/2015/2518/D15/1-f	MYCS-65	2015	Italy	chicken	M. synoviae isolate	10	5	L	74.44	L	73.10	H	80.85	L	76.67	L	78.61
IZSVE/2015/3145/D15/4-f	MYCS-66	2015	Spain	chicken	M. synoviae isolate	10	5	H	78.46	H	77.87	H	80.85	L	76.67	L	78.61
IZSVE/2015/3622/D15/2-f	MYCS-67	2015	Italy	chicken	M. synoviae isolate	0.625-1.25	n.t.	H	78.46	L	72.36	L	76.82	L	77.26	L	78.61
IZSVE/2015/4599/D15/2-d	MYCS-68	2015	Italy	chicken	M. synoviae isolate	10	10	H	78.46	L	73.10	H	80.84	L	76.67	H	81.58
IZSVE/2015/5871/D15/2-f	MYCS-69	2015	Italy	chicken	M. synoviae isolate	2.5	1.25	H	78.61	L	73.25	H	80.84	L	76.67	L	78.31
IZSVE/2015/5872/D15/3-f	MYCS-70	2015	Italy	chicken	M. synoviae isolate	0.625-1.25	n.t.	H	78.61	L	72.51	L	76.22	L	76.37	L	78.46
IZSVE/2016/1074/MAV16/15-f	MYCS-71	2016	Italy	chicken	M. synoviae isolate	>10	n.t.	L	74.44	L	73.25	H	80.99	L	76.67	L	78.61
IZSVE/2016/1466/MAV16/4-f	MYCS-72	2016	Italy	chicken	M. synoviae isolate	10	2.5	H	78.61	L	73.10	H	80.84	L	76.67	L	78.16
IZSVE/2016/1695/MAV16/2-f	MYCS-73	2016	Spain	chicken	M. synoviae isolate	10	5	H	78.46	H	78.01	H	80.99	L	76.67	H	81.88
IZSVE/2016/2953/MAV16/28-l	MYCS-74	2016	Italy	turkey	M. synoviae isolate	>10	n.t.	L	74.59	L	73.25	H	80.84	L	76.52	L	78.75
IZSVE/2016/3007/MAV16/1-f	MYCS-75	2016	Italy	turkey	M. synoviae isolate	>10	n.t.	L	74.44	L	73.10	H	80.84	L	76.67	L	78.61
IZSVE/2016/2958/MAV16/11-f	MYCS-76	2016	Spain	chicken	M. synoviae isolate	5	2.5	H	78.46	L	73.10	H	80.84	L	76.67	L	78.61
IZSVE/2016/3274/MAV16/3-f	MYCS-77	2016	Spain	chicken	M. synoviae isolate	5	2.5	H	78.61	H	77.87	H	80.85	L	76.67	L	78.61
MYCAV536	MYCS-78	2018	China	chicken	M. synoviae isolate	>10	>10	L	74.59	L	73.25	H	80.55	L	76.07	L	78.75
MYCAV573	MYCS-79	2019	Korea	chicken	M. synoviae isolate	5	2.5	L	74.59	L	73.25	H	80.99	L	76.82	L	78.61
MYCAV574	MYCS-80	2019	Korea	chicken	M. synoviae isolate	10	2.5	L	74.59	L	73.25	H	81.14	L	76.97	L	78.75
2003.9	MYCS-81	2003	The Netherlands	chicken	M. synoviae isolate	>2	n.t.	L	74.44	L	73.10	H	79.66	L	75.33	L	78.61
2010.5	MYCS-82	2010	The Netherlands	chicken	M. synoviae isolate	>2	n.t.	H	78.46	H	77.86	H	80.84	L	76.67	H	81.73
2010.6	MYCS-83	2010	The Netherlands	chicken	M. synoviae isolate	>2	n.t.	H	78.46	H	77.86	H	80.84	L	76.67	H	81.88
2010.13	MYCS-84	2010	The Netherlands	turkey	M. synoviae isolate	>2	n.t.	H	78.61	H	78.01	H	80.84	L	76.67	H	81.73
2011.1	MYCS-85	2011	The Netherlands	chicken	M. synoviae isolate	>2	n.t.	H	78.46	H	78.01	H	80.99	L	76.67	H	81.88
2014.19	MYCS-86	2014	The Netherlands	chicken	M. synoviae isolate	1.25-2.5	n.t.	L	74.59	L	73.25	L	75.48	L	76.07	L	78.61
2015.11	MYCS-87	2018	The Netherlands	chicken	M. synoviae isolate	>2	n.t.	H	78.46	H	77.87	H	80.84	L	76.67	H	81.73
2017.3	MYCS-88	2017	The Netherlands	chicken	M. synoviae isolate	>2	n.t.	H	78.61	H	78.01	H	80.84	L	76.67	H	81.88
2018.1	MYCS-89	2017	The Netherlands	chicken	M. synoviae isolate	>2	n.t.	H	78.46	H	78.01	H	80.99	L	76.82	H	81.88

## Sheet: S1 Table B
Original ID	ID used in this study and in our previous report (Bekő et al., 2020)	Year	Origin	Host	Sample type	Results of macrolide and lincomycin susceptibility determination by broth microdilution and melt-MAMA tests
						tilmicosin MIC (µg/ml)	tylosin MIC (µg/ml)	tylvalosin MIC (µg/ml)	lincomycin MIC (µg/ml)	MAMA-MS-rrl		MAMA-MS-rplV-1		MAMA-MS-rplV-2
										Gt	Tm (°C)	Gt	Tm (°C)	Gt	Tm (°C)
NCTC 10124	NCTC 10124	n.a.	USA	chicken	type strain	≤0.25	≤0.25	≤0.25	≤0.25	L	77.42	L	75.48	L	75.63
MS-H	MS-H	n.a.	Australia	chicken	vaccine strain	≤0.25	≤0.25	≤0.25	≤0.25	L	77.27	L	75.48	L	75.48
MS1	MS1	n.a.	n.a.	chicken	vaccine strain	≤0.25	≤0.25	n.t.	n.t.	L	77.27	L	75.48	L	75.48
MYCAV79	MYCS-1	2014	Hungary	turkey	M. synoviae isolate	≤0.25	≤0.25	≤0.25	1	L	77.27	L	75.33	L	75.33
MYCAV102	MYCS-2	2014	Hungary	turkey	M. synoviae isolate	≤0.25	≤0.25	≤0.25	1	L	77.27	L	-	L	-
MYCAV119	MYCS-3	2014	Hungary	turkey	M. synoviae isolate	≤0.25	≤0.25	≤0.25	1	L	77.12	L	74.44	L	74.59
MYCAV130	MYCS-4	2014	Hungary	turkey	M. synoviae isolate	≤0.25	≤0.25	≤0.25	1	L	77.27	L	75.19	L	75.19
MYCAV167	MYCS-5	2015	Hungary	chicken	M. synoviae isolate	≤0.25	≤0.25	≤0.25	≤0.25	L	77.12	L	75.33	L	75.34
MYCAV168	MYCS-6	2015	Czech Republic	chicken	M. synoviae isolate	0.5	≤0.25	≤0.25	1	L	77.12	L	75.33	L	75.34
MYCAV170	MYCS-7	2015	Hungary	chicken	M. synoviae isolate	≤0.25	≤0.25	≤0.25	0.5	L	77.42	L	75.48	L	75.48
MYCAV173	MYCS-8	2015	Russia	chicken	M. synoviae isolate	1	≤0.25	≤0.25	0.5	L	77.42	L	75.33	L	75.48
MYCAV174	MYCS-9	2015	Russia	chicken	M. synoviae isolate	4	≤0.25	≤0.25	1	L	77.27	L	75.33	L	75.33
MYCAV183	MYCS-10	2015	Hungary	chicken	M. synoviae isolate	≤0.25	≤0.25	≤0.25	0.5	L	77.27	L	75.33	L	75.33
MYCAV185	MYCS-11	2015	Hungary	chicken	M. synoviae isolate	64	2	0.5	>64	H	82.62	L	75.48	L	75.48
MYCAV186	MYCS-12	2015	Hungary	chicken	M. synoviae isolate	≤0.25	≤0.25	≤0.25	0.5	L	77.42	L	75.33	L	75.48
MYCAV188	MYCS-13	2015	Hungary	chicken	M. synoviae isolate	≤0.25	≤0.25	≤0.25	0.5	L	77.27	L	74.74	L	74.74
MYCAV189	MYCS-14	2015	Ukraine	chicken	M. synoviae isolate	2	≤0.25	≤0.25	1	L	77.27	L	74.74	L	74.74
MYCAV190	MYCS-15	2015	Ukraine	chicken	M. synoviae isolate	2	≤0.25	≤0.25	1	L	77.12	L	74.74	L	74.74
MYCAV193	MYCS-16	1983	USA	turkey	M. synoviae isolate	0.5	≤0.25	≤0.25	2	L	77.27	L	75.34	L	75.34
MYCAV194	MYCS-17	2002	Slovenia	chicken	M. synoviae isolate	≤0.25	≤0.25	≤0.25	0.5	L	77.27	L	75.33	L	75.34
MYCAV195	MYCS-18	1982	USA	chicken	M. synoviae isolate	≤0.25	≤0.25	≤0.25	1	L	77.27	L	75.33	L	75.34
MYCAV196	MYCS-19	1990	USA	chicken	M. synoviae isolate	≤0.25	≤0.25	≤0.25	0.5	L	77.42	L	75.48	L	75.48
MYCAV197	MYCS-20	2002	Slovenia	chicken	M. synoviae isolate	≤0.25	≤0.25	≤0.25	0.5	L	77.27	L	75.48	L	75.48
MYCAV198	MYCS-21	2008	Slovenia	chicken	M. synoviae isolate	≤0.25	≤0.25	≤0.25	0.5	L	77.27	L	75.33	L	75.33
MYCAV217	MYCS-22	2015	Hungary	turkey	M. synoviae isolate	0.5	≤0.25	≤0.25	1	L	77.27	L	75.33	L	75.33
MYCAV236	MYCS-23	2015	Hungary	chicken	M. synoviae isolate	≤0.25	≤0.25	≤0.25	0.5	L	77.42	L	75.48	L	75.48
MYCAV249	MYCS-24	2016	Czech Republic	chicken	M. synoviae isolate	≤0.25	≤0.25	≤0.25	1	L	77.27	L	75.48	L	75.48
MYCAV256	MYCS-25	2016	Czech Republic	chicken	M. synoviae isolate	≤0.25	≤0.25	≤0.25	1	L	77.27	L	75.33	L	75.33
MYCAV257	MYCS-26	2016	Hungary	chicken	M. synoviae isolate	≤0.25	≤0.25	≤0.25	1	L	77.27	L	75.33	L	75.33
MYCAV259	MYCS-27	2016	Serbia	chicken	M. synoviae isolate	≤0.25	≤0.25	≤0.25	≤0.25	L	77.12	L	75.34	L	75.34
MYCAV261	MYCS-28	2016	Hungary	turkey	M. synoviae isolate	≤0.25	≤0.25	≤0.25	≤0.25	L	77.12	L	75.34	L	75.34
MYCAV262	MYCS-29	2016	Hungary	turkey	M. synoviae isolate	≤0.25	≤0.25	≤0.25	0.5	L	77.27	L	75.33	L	75.34
MYCAV263	MYCS-30	2016	Hungary	turkey	M. synoviae isolate	≤0.25	≤0.25	≤0.25	≤0.25	L	77.27	L	75.48	L	75.34
MYCAV268	MYCS-31	2016	Hungary	turkey	M. synoviae isolate	≤0.25	≤0.25	≤0.25	0.5	L	77.42	L	75.48	L	75.48
MYCAV272	MYCS-32	2016	Ukraine	chicken	M. synoviae isolate	≤0.25	≤0.25	≤0.25	2	L	77.42	L	75.48	L	75.34
MYCAV274	MYCS-33	2016	Hungary	chicken	M. synoviae isolate	≤0.25	≤0.25	≤0.25	1	L	77.27	L	75.33	L	75.48
MYCAV277	MYCS-34	2016	Hungary	turkey	M. synoviae isolate	≤0.25	≤0.25	≤0.25	0.5	L	77.27	L	75.33	L	75.48
MYCAV278	MYCS-35	2016	Hungary	turkey	M. synoviae isolate	≤0.25	≤0.25	≤0.25	0.5	L	77.42	L	75.48	L	75.48
MYCAV281	MYCS-36	2016	Hungary	turkey	M. synoviae isolate	≤0.25	≤0.25	≤0.25	1	L	77.27	L	75.33	L	75.48
MYCAV282	MYCS-37	2016	Hungary	chicken	M. synoviae isolate	≤0.25	≤0.25	≤0.25	1	L	77.27	L	75.48	L	75.49
MYCAV284	MYCS-38	2016	Austria	turkey	M. synoviae isolate	≤0.25	≤0.25	≤0.25	0.5	L	77.27	L	75.33	L	75.48
MYCAV285	MYCS-39	2016	Austria	turkey	M. synoviae isolate	≤0.25	≤0.25	≤0.25	≤0.25	L	77.27	L	75.48	L	75.48
MYCAV288	MYCS-40	2016	Austria	turkey	M. synoviae isolate	≤0.25	≤0.25	≤0.25	0.5	L	77.27	L	75.48	L	75.49
MYCAV291	MYCS-41	2016	Hungary	turkey	M. synoviae isolate	≤0.25	≤0.25	≤0.25	≤0.25	L	77.27	L	75.48	L	75.48
MYCAV300	MYCS-42	2016	Hungary	chicken	M. synoviae isolate	1	≤0.25	≤0.25	1	L	77.42	L	74.89	L	75.04
MYCAV303	MYCS-43	2016	Russia	chicken	M. synoviae isolate	>64	2	0.5	>64	H	82.78	L	75.63	L	75.63
MYCAV306	MYCS-44	2016	Hungary	turkey	M. synoviae isolate	≤0.25	≤0.25	≤0.25	1	L	77.42	L	75.63	L	75.63
IZSVE/2012/6077/D12/1-f	MYCS-45	2012	Tunisy	chicken	M. synoviae isolate	>64	2	≤0.25	>64	H	82.78	L	75.63	L	75.63
IZSVE/2012/5715/D12/4-f	MYCS-46	2012	Italy	chicken	M. synoviae isolate	≤0.25	≤0.25	≤0.25	0.5	L	77.42	L	75.63	L	75.63
IZSVE/2012/6083/D12/2-d	MYCS-47	2012	Tunisy	chicken	M. synoviae isolate	>64	2	0.5	>64	H	82.63	L	75.48	L	75.48
IZSVE/2013/378/D13/1-f-H	MYCS-48	2013	Taiwan	chicken	M. synoviae isolate	>64	1	0.5	>64	H	82.78	L	75.48	L	75.48
IZSVE/2013/244/D13/1-f-E	MYCS-49	2013	Lebanon	chicken	M. synoviae isolate	1	≤0.25	≤0.25	0.5	L	77.42	L	75.63	L	75.63
IZSVE/2013/560/D13/1-f-E	MYCS-50	2013	Jordan	chicken	M. synoviae isolate	>32	0.5	≤0.25	>32	H	82.77	L	75.48	L	75.63
IZSVE/2013/2094/D13/10-f	MYCS-51	2013	Italy	chicken	M. synoviae isolate	>64	0.5	0.5	>64	Het	77.42; 82.57	L	75.48	L	75.48
IZSVE/2013/564/D13/3-d-E	MYCS-52	2013	Jordan	chicken	M. synoviae isolate	64	1	≤0.25	>64	H	82.63	L	75.48	L	75.48
IZSVE/2013/3757/D13/2-f	MYCS-53	2013	Italy	chicken	M. synoviae isolate	≤0.25	≤0.25	≤0.25	2	L	77.27	L	75.34	L	75.49
IZSVE/2013/3291/D13/2-f	MYCS-54	2013	Lebanon	chicken	M. synoviae isolate	≤0.25	≤0.25	≤0.25	1	L	77.27	L	75.34	L	75.49
IZSVE/2013/4109/D13/1-f	MYCS-55	2013	Italy	turkey	M. synoviae isolate	≤0.25	≤0.25	≤0.25	2	L	77.27	L	75.33	L	75.34
IZSVE/2013/4663/D13/2-f	MYCS-56	2013	Italy	turkey	M. synoviae isolate	16	0.5	≤0.25	0.5	L	77.27	L*	-	H	79.06
IZSVE/2013/4498/D13/2-f	MYCS-57	2013	Italy	turkey	M. synoviae isolate	64	0.5	≤0.25	0.5	L	77.42	L*	-	H	79.21
IZSVE/2013/5914/D13/1-d	MYCS-58	2013	Italy	chicken	M. synoviae isolate	>64	16	4	>64	H	82.63	L	75.48	L	75.48
IZSVE/2013/5914/D13/5-d	MYCS-59	2013	Italy	chicken	M. synoviae isolate	>64	32	4	>64	H	82.63	L	75.33	L	75.48
IZSVE/2014/589/D14/1-f-E	MYCS-60	2014	Italy	chicken	M. synoviae isolate	16	0.5	≤0.25	4	Het	77.42; 82.52	L	75.48	L	75.48
IZSVE/2012/806/D12/14-f	MYCS-61	2012	Italy	chicken	M. synoviae isolate	≤0.25	≤0.25	≤0.25	2	L	77.42	L	75.48	L	75.48
IZSVE/2015/740/D1517-d-F	MYCS-62	2015	Italy	chicken	M. synoviae isolate	32	0.5	≤0.25	>64	H	82.62	L	75.48	L	75.48
IZSVE/2015/2519/D15/1-f	MYCS-63	2015	Italy	turkey	M. synoviae isolate	>64	2	0.5	>64	Het	77.27; 82.47	L	75.33	L	75.48
IZSVE/2015/2376/D15/1-f	MYCS-64	2015	Italy	chicken	M. synoviae isolate	1	≤0.25	≤0.25	<0.5	L	77.27	L	75.33	L	75.48
IZSVE/2015/2518/D15/1-f	MYCS-65	2015	Italy	chicken	M. synoviae isolate	>64	64	4	>64	H	82.48	L	75.34	L	75.34
IZSVE/2015/3145/D15/4-f	MYCS-66	2015	Spain	chicken	M. synoviae isolate	>64	2	0.5	>64	H	82.48	L	75.34	L	75.34
IZSVE/2015/3622/D15/2-f	MYCS-67	2015	Italy	chicken	M. synoviae isolate	1	≤0.25	≤0.25	<0.5	L	77.12	L	75.19	L	75.34
IZSVE/2015/4599/D15/2-d	MYCS-68	2015	Italy	chicken	M. synoviae isolate	≤0.25	≤0.25	≤0.25	1	L	77.12	L	75.33	L	75.48
IZSVE/2015/5871/D15/2-f	MYCS-69	2015	Italy	chicken	M. synoviae isolate	≤0.25	≤0.25	≤0.25	0.5	L	77.42	L	75.48	L	75.48
IZSVE/2015/5872/D15/3-f	MYCS-70	2015	Italy	chicken	M. synoviae isolate	1	≤0.25	≤0.25	<0.5	L	77.27	L	75.33	L	75.48
IZSVE/2016/1074/MAV16/15-f	MYCS-71	2016	Italy	chicken	M. synoviae isolate	>32	0.5	≤0.25	<0.5	L	77.27	L*	-	H	79.06
IZSVE/2016/1466/MAV16/4-f	MYCS-72	2016	Italy	chicken	M. synoviae isolate	32	1	0.5	4	L	77.72	L	75.33	L	75.48
IZSVE/2016/1695/MAV16/2-f	MYCS-73	2016	Spain	chicken	M. synoviae isolate	>64	0.5	≤0.25	>64	Het	77.27; 82.47	L	75.48	L	75.48
IZSVE/2016/2953/MAV16/28-l	MYCS-74	2016	Italy	turkey	M. synoviae isolate	>32	0.5	≤0.25	<0.5	L	77.42	L*	-	H	79.06
IZSVE/2016/3007/MAV16/1-f	MYCS-75	2016	Italy	turkey	M. synoviae isolate	>32	32	4	>32	H	82.48	L	75.33	L	75.33
IZSVE/2016/2958/MAV16/11-f	MYCS-76	2016	Spain	chicken	M. synoviae isolate	≤0.25	≤0.25	≤0.25	2	Het	77.27; 82.42	L	75.33	L	75.33
IZSVE/2016/3274/MAV16/3-f	MYCS-77	2016	Spain	chicken	M. synoviae isolate	8	≤0.25	≤0.25	4	Het	77.27; 82.47	L	75.34	L	75.34
MYCAV536	MYCS-78	2018	China	chicken	M. synoviae isolate	1	≤0.25	≤0.25	0.5	L	77.42	L	75.48	L	75.48
MYCAV573	MYCS-79	2019	Korea	chicken	M. synoviae isolate	16	0.5	≤0.25	1	L	77.27	H	79.35	L*	-
MYCAV574	MYCS-80	2019	Korea	chicken	M. synoviae isolate	32	2	≤0.25	≤0.25	L	77.42	H	79.50	L*	-
2003.9	MYCS-81	2003	The Netherlands	chicken	M. synoviae isolate	n.t.	n.t.	n.t.	n.t.	L	77.12	L	75.34	L	75.34
2010.5	MYCS-82	2010	The Netherlands	chicken	M. synoviae isolate	n.t.	n.t.	n.t.	n.t.	L	77.27	L	75.33	L	75.34
2010.6	MYCS-83	2010	The Netherlands	chicken	M. synoviae isolate	n.t.	n.t.	n.t.	n.t.	L	77.12	L	75.33	L	75.34
2010.13	MYCS-84	2010	The Netherlands	turkey	M. synoviae isolate	n.t.	n.t.	n.t.	n.t.	L	77.42	L	75.48	L	75.48
2011.1	MYCS-85	2011	The Netherlands	chicken	M. synoviae isolate	n.t.	n.t.	n.t.	n.t.	L	77.27	L	75.33	L	75.48
2014.19	MYCS-86	2014	The Netherlands	chicken	M. synoviae isolate	n.t.	n.t.	n.t.	n.t.	L	77.27	L	75.33	L	75.33
2015.11	MYCS-87	2018	The Netherlands	chicken	M. synoviae isolate	n.t.	n.t.	n.t.	n.t.	L	77.27	L	75.33	L	75.48
2017.3	MYCS-88	2017	The Netherlands	chicken	M. synoviae isolate	n.t.	n.t.	n.t.	n.t.	L	77.27	L	75.33	L	75.48
2018.1	MYCS-89	2017	The Netherlands	chicken	M. synoviae isolate	n.t.	n.t.	n.t.	n.t.	L	77.27	L	75.33	L	75.48

## Sheet: S1 Table C
ID of the isolates (pure cultures)	ID of the clinical (clin.) samples	Year	Origin	Host	Sample type	Results of PCRs performed on clinical samples		Results of fluoroquinolone susceptibility determination by broth microdilution and melt-MAMA tests
						Lauerman et al., 1995 (purity)	Raviv and Kleven, 2009 (CT)	enrofloxacin MIC (µg/ml)	difloxacin MIC (µg/ml)	MAMA-MS-gyrA		MAMA-MS-gyrB		MAMA-MS-parC-1		MAMA-MS-parC-2		MAMA-MS-parE
										Tm (°C)		Tm (°C)		Tm (°C)		Tm (°C)		Tm (°C)
										pure culture	clin. sample	pure culture	clin. sample	pure culture	clin. sample	pure culture	clin. sample	pure culture	clin. sample
MYCAV547	26	2018	India	chicken	M. synoviae isolate and FTA card	mixed	22.87	10	5	73.99	74.15	72.95	73.10	80.54	80.55	75.93	75.93	81.88	82.03
MYCAV548	23	2018	India	chicken	M. synoviae isolate and FTA card	mixed	21.69	10	5	73.99	74.15	72.95	73.10	80.54	80.55	75.78	75.78	82.03	81.89
MYCAV677	H3A	2019	Thailand	chicken	M. synoviae isolate and original broth	pure	31.35	5	2.5	74.29	74.15	72.80	72.53	76.37	75.93	76.22	75.79	77.86	78.02
MYCAV678	H1	2019	Thailand	chicken	M. synoviae isolate and FTA card	pure	36.34	10	5	74.59	74.02 + NS	72.95	-	76.67	-	76.38	76.01	78.16	78.76
MYCAV681	RSS 19W	2019	Fiji	chicken	M. synoviae isolate and FTA card	mixed	27.92	1.25	2.5	74.00	74.59	72.95	73.10	76.53	76.23	76.53	76.16 + NS	82.03	81.88
MYCAV682	H2	2019	Thailand	chicken	M. synoviae isolate and original broth	mixed	34.89	10	5	74.44	74.14	72.95	-	76.52	75.76	76.23	NS	78.02	-
MYCAV691	S4	2019	Malaysia	chicken	M. synoviae isolate and FTA card	mixed	30.04	5	5	74.44	74.44	72.95	72.95	76.52	76.38	76.38	76.38	78.46	78.76
MYCAV692	S2	2019	Malaysia	chicken	M. synoviae isolate and FTA card	mixed	24.23	>10	10	74.44	74.44	72.95	72.95	76.67	76.53	76.52	76.38	78.61	78.46
MYCAV693	S3	2019	Malaysia	chicken	M. synoviae isolate and FTA card	mixed	23.60	5	5	74.44	74.30	72.95	72.96	76.82	76.53	76.67	76.23	78.61	78.47
MYCAV695	5C1	2019	Malaysia	chicken	M. synoviae isolate and FTA card	mixed	27.97	0.625	1.25	74.44	74.30	72.80	72.96	76.52	76.38	76.37	76.38	78.61	78.62
MYCAV703	IDA 52W	2019	India	chicken	M. synoviae isolate and FTA card	mixed	26.01	5	2.5	74.44	74.30	72.80	72.96	80.54	80.40	75.78	75.49 + NS	77.57	77.57
MYCAV527	A3	2018	China	chicken	M. synoviae isolate and original broth	pure	14.30	>10	>10	74.44	74.00	72.95	72.81	80.54	80.10	75.63	75.19	78.61	78.17
MYCAV574	A4	2019	Korea	chicken	M. synoviae isolate and original broth	pure	12.56	10	2.5	74.29	74.29	72.80	72.81	80.99	80.85	76.38	76.08	78.46	78.31
MYCAV531	C1	2018	China	chicken	M. synoviae isolate and original broth	pure	23.43	5	2.5	74.44	74.15	72.95	72.06	80.40	80.25	75.78	75.34	78.46	78.16
MYCAV536	C6	2018	China	chicken	M. synoviae isolate and original broth	pure	29.99	>10	>10	74.44	74.15	72.80	72.53	80.39	80.25	75.78	75.19	78.46	78.46
MYCAV523	D2B	2018	China	chicken	M. synoviae isolate and original broth	pure	14.54	>10	10	74.59	74.15	72.95	72.81	80.54	80.10	75.78	75.34	78.61	78.31
MYCAV532	E4A	2018	China	chicken	M. synoviae isolate and original broth	pure	25.76	10	>10	73.99	73.69	72.95	72.65	76.38	76.23	76.38	75.93	78.46	78.31
MYCAV573	G3	2019	Korea	chicken	M. synoviae isolate and original broth	pure	12.19	5	2.5	74.44	74.14	72.80	72.80	80.84	80.84	76.52	75.93	78.46	78.16
MYCAV615	P2B	2019	Philippines	n.a.	M. synoviae isolate and original broth	mixed	33.18	>10	>10	74.29	74.14	72.80	-	77.12	75.93	76.97	75.16 + NS	78.31	-
MYCAV657	TAL 33W	2019	Thailand	chicken	M. synoviae isolate and original broth	pure	30.39	0.625	1.25	74.29	73.40	72.65	72.51	76.37	76.23	76.22	75.81 + NS	78.31	78.46

## Sheet: S1 Table D
ID of the isolates (pure cultures)	ID of the clinical (clin.) samples	Year	Origin	Host	Sample type	Results of PCRs performed on clinical samples		Results of macrolide and lincomycin susceptibility determination by broth microdilution and melt-MAMA tests
						Lauerman et al., 1995 (purity)	Raviv and Kleven, 2009 (CT)	tilmicosin MIC (µg/ml)	tylosin MIC (µg/ml)	tylvalosin MIC (µg/ml)	lincomycin MIC (µg/ml)	MAMA-MS-rrl		MAMA-MS-rplV-1		MAMA-MS-rplV-2
												Tm (°C)		Tm (°C)		Tm (°C)
												pure culture	clin. sample	pure culture	clin. sample	pure culture	clin. sample
MYCAV547	26	2018	India	chicken	M. synoviae isolate and FTA card	mixed	22.87	>64	2	0.5	>64	82.03	81.89	75.19	75.34	75.33	75.34
MYCAV548	23	2018	India	chicken	M. synoviae isolate and FTA card	mixed	21.69	>64	2	0.5	>64	82.18	82.04	75.04	75.19	75.33	75.34
MYCAV677	H3A	2019	Thailand	chicken	M. synoviae isolate and original broth	pure	31.35	0.5	≤0.25	≤0.25	≤0.25	76.82	76.82	75.03	74.87	75.18	74.89
MYCAV678	H1	2019	Thailand	chicken	M. synoviae isolate and FTA card	pure	36.34	≤0.25	≤0.25	≤0.25	≤0.25	76.97	-	76.23	-	75.33	75.34
MYCAV681	RSS 19W	2019	Fiji	chicken	M. synoviae isolate and FTA card	mixed	27.92	>64	2	≤0.25	>64	82.33	82.03	75.18	75.11	75.33	75.34
MYCAV682	H2	2019	Thailand	chicken	M. synoviae isolate and original broth	mixed	34.89	1	≤0.25	≤0.25	0.5	76.82	-	75.19	-	75.34	-
MYCAV691	S4	2019	Malaysia	chicken	M. synoviae isolate and FTA card	mixed	30.04	64	0.5	≤0.25	>64	82.04	81.74	75.19	-	75.19	75.34
MYCAV692	S2	2019	Malaysia	chicken	M. synoviae isolate and FTA card	mixed	24.23	>64	4	0.5	>64	82.33	81.89	75.19	75.19	75.33	75.19
MYCAV693	S3	2019	Malaysia	chicken	M. synoviae isolate and FTA card	mixed	23.60	64	0.5	≤0.25	>64	82.18	81.89	75.19	75.04	75.48	75.19
MYCAV695	5C1	2019	Malaysia	chicken	M. synoviae isolate and FTA card	mixed	27.97	>64	2	0.5	>64	82.18	82.04	75.19	75.04	75.33	75.19
MYCAV703	IDA 52W	2019	India	chicken	M. synoviae isolate and FTA card	mixed	26.01	>64	8	1	4	77.42	77.27	74.59	74.59	74.74	74.74
MYCAV527	A3	2018	China	chicken	M. synoviae isolate and original broth	pure	14.30	≤0.25	≤0.25	≤0.25	0.5	76.82	76.60 + NS	75.18	74.74	75.18	74.89
MYCAV574	A4	2019	Korea	chicken	M. synoviae isolate and original broth	pure	12.56	32	2	≤0.25	≤0.25	76.82	76.46 + NS	79.21	79.06	-	NS
MYCAV531	C1	2018	China	chicken	M. synoviae isolate and original broth	pure	23.43	0.5	≤0.25	≤0.25	0.5	76.68	76.52	75.04	74.44	75.19	74.44
MYCAV536	C6	2018	China	chicken	M. synoviae isolate and original broth	pure	29.99	1	≤0.25	≤0.25	0.5	76.67	76.68	75.04	74.87	75.19	75.79
MYCAV523	D2B	2018	China	chicken	M. synoviae isolate and original broth	pure	14.54	≤0.25	≤0.25	≤0.25	≤0.25	76.82	76.53 + NS	75.18	74.89	75.33	74.89
MYCAV532	E4A	2018	China	chicken	M. synoviae isolate and original broth	pure	25.76	≤0.25	≤0.25	≤0.25	0.5	76.68	76.68	75.04	74.89	75.19	75.04
MYCAV573	G3	2019	Korea	chicken	M. synoviae isolate and original broth	pure	12.19	16	0.5	≤0.25	1	76.67	76.51 + NS	79.20	79.06	-	NS
MYCAV615	P2B	2019	Philippines	n.a.	M. synoviae isolate and original broth	mixed	33.18	2	≤0.25	≤0.25	1	76.68	-	75.63	-	75.78	75.34
MYCAV657	TAL 33W	2019	Thailand	chicken	M. synoviae isolate and original broth	pure	30.39	2	≤0.25	≤0.25	≤0.25	76.67	76.67	75.03	74.89	75.18	75.04
